# Supplementary material for: Localizing Ashkenazic Jews to Primeval Villages in the Ancient Iranian Lands of Ashkenaz
Source: Genome Biol Evol. 2016 Mar 3;8(4):1132–49. doi: 10.1093/gbe/evw046 (PMC4860683; doi:10.1093/gbe/evw046)
Supplement: Supplementary Data [file supp_evw046_suppl_data.zip]

Archive with 2 entries (2 files):
- Table S3.xlsx
- Das et al 2016 - Supp.docx
