# Supplementary material for: Localizing Ashkenazic Jews to Primeval Villages in the Ancient Iranian Lands of Ashkenaz
Source: Genome Biol Evol. 2016 Mar 3;8(4):1132–49. doi: 10.1093/gbe/evw046 (PMC4860683; doi:10.1093/gbe/evw046)
Supplement: Supplementary Data [file supp_evw046_suppl_data.zip › Table S3.xlsx]

## Sheet: HG
Sample ID	Lat	Long	Predicted country	yhg	mhg	#Parents speak solely Yiddish
NG3386F744	39.3903	39.5622	Turkey	R1b2a	H1bw	1
NG34SKC79D	36.6919	39.2123	Turkey	G2b1	K1a1b1a	0
NG357Y4V7M	40.7135	37.7604	Turkey	0	H5~36	1
NG374A58G9	41.718	36.9941	0	J2b1	I1c	2
NG3793M336	40.9972	36.911	Turkey	0	HV1b2	1
NG38454345	37.4624	40.0628	Turkey	E1b1b1b2a2a	K2a2a	1
NG3888DK84	43.7773	25.0284	Romania	0	H1	2
NG38G9YV5G	43.2967	30.9546	0	E1b1b1b2a1a3a	H10a1b	1
NG38PV83JH	39.2206	38.764	Turkey	E2	R0a2m	2
NG3B7VJK8U	42.0889	37.826	0	R1a1a2a2	K2a2a	0
NG3E58LD3X	41.1373	36.0066	Turkey	0	L2a1l2a1	1
NG3EL6T9U9	41.433	38.734	0	E1b1b1a1b1a3a	W1	0
NG3FSSY568	39.7061	37.6959	Turkey	E1b1b1b2a1a	K1a1b1a	2
NG3FUV89L3	38.4925	39.0963	Turkey	R1b2a	U5a1b1	1
NG3HQ39DM6	39.9123	37.3193	Turkey	R1a1a2a2	U3a1	0
NG3J978C64	40.4037	38.4142	Turkey	J2a1a2b1a2a1	K1a1b1a	2
NG3L4C8Q49	40.1383	39.784	Turkey	G2a1b1a1	K1a9	2
NG3LQU4644	37.5707	38.7361	Turkey	J2b1	H7	2
NG3P39B9LG	41.9077	36.4379	0	0	J1c	1
NG3Q95T8QG	39.2301	39.4372	Turkey	R1a1a2a2	K1a1b1a	2
NG3T4G984F	38.588	39.2315	Turkey	0	H1as2	1
NG3VJUF5H7	39.7843	39.5585	Turkey	E1b1b1b2a2a	U2e1a1	2
NG43894Q36	42.2826	35.6807	0	0	N1	0
NG43U3C785	40.5151	38.0345	Turkey	J2b1	HV1b2	1
NG44654AR3	41.6583	37.8272	0	E1b1b1b2a1a	T2b25	1
NG44KNV4B4	38.2662	40.1819	Turkey	0	H1e4	0
NG4533U7E5	40.8219	37.2115	Turkey	J1a1a1a1a1	HV5	0
NG45HK8B9E	43.3778	30.6248	0	R1b1a1a	R0a4	2
NG47KR4465	41.1438	36.2865	Turkey	0	R0a4	0
NG48794E94	41.299	35.9003	Turkey	E1b1b1b2a1a	K1a1b1a	0
NG48936AAU	41.2576	38.4148	0	0	K2a2a	1
NG48DVGK6X	40.3719	38.3375	Turkey	0	K1a	0
NG48MX4859	38.2176	38.847	Turkey	R1a1a2a2	H41a	1
NG498V438J	39.3861	38.167	Turkey	G2b1	X2b7	2
NG4CA38976	41.5843	37.7319	0	J1a1a1a1a1	H11b1	2
NG4G7J569J	41.7031	37.2264	0	J2a1a2b3b1a	L2a1	0
NG4HY3SLEF	40.7424	37.6656	Turkey	0	H1b1a	0
NG4J89GL8G	41.7148	37.0827	0	R1a1a2a2	M33	2
NG4KN6Q3H6	38.1881	38.4538	Turkey	J2a1a2b1a2a1	J1c1	2
NG4N3Q4B6D	40.4038	38.7449	Turkey	R1a1a1b1	K1a9	2
NG4PJ34QFA	40.4529	38.2526	Turkey	0	K1a1b1a	1
NG4PMH678E	40.0896	38.6002	Turkey	E1b1b1a1b1a3	U5b2a1a	2
NG4TJN8PSM	40.366	38.227	Turkey	0	J1b1a1	2
NG545ESRP7	39.5075	40.6829	Turkey	J1a1a1a1a1	H1aj1	2
NG547B9787	41.3851	35.609	Turkey	0	K1a9	2
NG548F89AP	40.9044	37.1735	Turkey	E1b1b1b2a1a	H3w	0
NG54Y44TP7	39.9091	36.798	Turkey	T1b1	J2a1a1	0
NG5588L4BB	40.2022	38.6329	Turkey	R1b1a1a	K1a1b1a	2
NG55JD4H65	41.5715	37.7652	0	J2a1a1b1b1	N1	0
NG55LN63D3	38.6758	39.8852	Turkey	J1a1a1	K1a1b1a	2
NG55P4M5E6	43.4932	25.6332	Bulgaria	R1b1a1a1a1b1a2b1	H1e4	2
NG569H8458	39.454	38.4346	Turkey	0	R0a2m	1
NG575S659S	40.7299	37.5624	Turkey	0	H7e	0
NG576JVC6G	39.3726	39.8315	Turkey	R1b1a1a	H1b1	0
NG57RJ59DU	40.803	37.8401	Turkey	0	N1	0
NG58H8L7S6	41.5576	37.489	0	0	K1a1b1a	2
NG5BME73SR	41.6127	37.297	0	E1b1b1b2a1a	J1c7	2
NG5C7LM7U4	41.575	37.969	0	Q1b1a	H6a1a5	2
NG5D35Q5R4	41.096	39.0191	0	R1a1a2a2	T2e	2
NG5DU3J47B	40.9923	38.7014	0	J2a1a2b3b1a	L2a1	1
NG5E757NQ4	40.1864	38.448	Turkey	R1b1a1a	K1a1b1a	0
NG5F668985	43.1032	31.1965	0	J1a1a1	K1a1b1a	0
NG5H3QSY85	38.2868	38.9349	Turkey	E1b1b1b2a1a	L2a1	1
NG5HH4K63R	39.3271	39.8083	Turkey	0	H26c	0
NG5L68L7YH	42.8821	31.7781	0	R1b1a1a1a1b1a2b1	T1b	2
NG5M3G843D	41.4672	37.9008	0	0	K1a1b1a	2
NG5QMB3LUJ	39.472	38.0408	Turkey	E1b1b1b2a2b	H13a1a1	2
NG5S6S63TC	41.5646	38.0772	0	E1a1	N1b1b	2
NG5SNHYV44	40.354	38.4039	Turkey	J2a1a2b1a1	K1a9	2
NG5X49E86X	41.1479	39.3023	0	R1b1a1a1a1a4	N1	0
NG5Y7KJXDG	41.1764	38.6036	0	J1a1a1a1a1	I1c	2
NG63334AF9	41.3597	38.4283	0	G2a1a1a1a1a	HV1b2	1
NG63ARMN6F	38.8477	36.9882	Turkey	Q1b1a	J1c	2
NG63J46SBU	42.2505	36.6823	0	J1a1a1a1a1	N1	0
NG63VKB4X8	38.9975	41.3401	Turkey	0	H3p	1
NG6435B738	43.1917	31.0935	0	E1b1b1b2a2b	H5a7	2
NG643A498E	41.7394	37.4593	0	J1a1a1	I1c	2
NG659A474J	39.3767	38.9088	Turkey	E1b1b1a1c	K1a1b1a	0
NG659DHJHB	40.5574	38.3836	Turkey	0	HV1b2	2
NG66UKUQR3	39.4403	40.0374	Turkey	0	N1b1b	2
NG673K33A5	40.5094	38.3987	Turkey	E1b1b1a1c	U5a1b1c2	2
NG695RLVM9	40.9869	37.1988	Turkey	R1a1a2a	T2f1a1	2
NG6963ADR3	39.4775	40.3093	Turkey	E1b1b1b2a1a3a1c	K1a9	0
NG6967D3U7	40.0487	40.2434	Turkey	J2a1	V1a1	2
NG69F58PNH	41.276	35.8792	Turkey	J1a1a1a1a1	H3p	2
NG69SRK43N	40.3618	38.2075	Turkey	J1a1a1	K1a1b1a	1
NG6CFVQR78	42.3252	32.0792	0	J1a1a1	H3p	2
NG6ECT9DX7	40.9171	37.034	Turkey	Q1b1a	K2a2a	2
NG6EM799B3	40.6241	38.1361	Turkey	0	K1a1b1a	2
NG6G6TDMEH	41.3711	38.5303	0	J1a1a1	N1b1b	2
NG6J5Y7N9H	41.1866	38.8371	0	Q1b1a	R0a2m	2
NG6J7TNHXG	41.937	36.9094	0	L1a	H1aj1a	0
NG6K398TF4	43.2969	30.9971	0	0	N1	2
NG6KU49QGE	40.6097	37.6122	Turkey	E1b1b1a1b1a3	K1a1b1a	0
NG6L5884KB	41.1378	36.414	Turkey	0	U7a5	2
NG6NS9HK58	41.6239	37.3344	0	E1b1b1b2a1a3a	HV1a~b~c	2
NG6PAJ34KC	42.06	37.8678	0	R1a1a1a2a	N1b1b	1
NG6RBAKK5C	39.4987	39.4424	Turkey	I2	T2e1b	2
NG6YTL3J88	40.7275	37.426	Turkey	J1a1a1a1a1	T2a1	0
NG74D578AL	40.4073	38.3483	Turkey	R1b1a1a	HV1b2	2
NG74D9M96P	41.9101	36.1888	0	0	K1a1b1a	0
NG75JK3L5N	39.5348	38.174	Turkey	0	U7a	0
NG75L66ANM	41.393	38.466	0	J1a1a1a1a1	I1c1a	1
NG75N5TKBH	40.9415	37.5485	Turkey	G1	N1	0
NG76XBA5A5	38.7181	40.1654	Turkey	0	K2a2a	2
NG7757AG4G	43.0273	31.5472	0	0	J1c7	0
NG77677D9H	40.5238	38.281	Turkey	J1a1a1	J1c7	2
NG776TXA65	39.7828	38.0411	Turkey	J2a1a1b1c1a	H40b	2
NG77GLUT9D	41.4398	38.2715	0	R1b2a	H3p	2
NG794HPCKL	40.1129	39.0087	Turkey	J2b1	HV5	2
NG797X473B	40.4316	38.2645	Turkey	0	U5a1b1	2
NG79M498PY	37.4404	39.9639	Turkey	L1a1a	R0a2m	1
NG7BNJ4PDP	40.3873	38.2389	Turkey	G2b1	K1a1b1a	0
NG7C64LYC9	38.6691	37.9655	Turkey	J1a1a1	R0a2m	1
NG7GPPREY9	41.953	37.9905	0	0	R0a4	2
NG7H4J893D	40.7547	37.5259	Turkey	J1a1a1a1a1a	T1a5	0
NG7KEDRD67	41.1434	38.683	0	E1b1b1b2a1a3a	I1c	2
NG7KP6B6XP	43.3312	29.9282	0	0	H1ai1	0
NG7N3UFQ6M	39.149	38.2587	Turkey	0	I1c1a	2
NG7NRS559A	40.6429	37.511	Turkey	0	H5c2	2
NG7Q5BELRU	40.9756	36.8358	Turkey	R1b1a1a	K1a1b1a	2
NG7R353RUJ	40.4647	38.4199	Turkey	J2a1a2b1a2a1	J1c	2
NG7U3A66TU	43.1677	24.3879	Bulgaria	E1b1b1a1b1	J1c3b2	2
NG7UUY3E36	41.4748	38.1265	0	0	T2a1	0
NG83H5D745	40.641	37.7633	Turkey	J1a1a1a1a1	U5a1f1a	0
NG853XDS3A	40.5562	38.017	Turkey	G2a1a1a1a1a	K1a9	1
NG85459L3B	40.8098	37.4035	Turkey	0	U3a1	2
NG8577NL7Q	39.3919	37.9865	Turkey	0	J1c7	0
NG866CXU57	41.8083	37.0711	0	R1b1a1a1a1a4i	HV5	0
NG868QXX67	40.0619	39.2067	Turkey	R1b1a1a	K2a2a	2
NG87S8UC5X	41.9698	36.4134	0	0	H1ai1	2
NG887434KC	37.7979	38.3791	Turkey	E1b1b1b2a1a3a	K1a9	0
NG895564V6	40.5054	38.1739	Turkey	0	H26c	0
NG895MX4P8	38.6124	37.3278	Turkey	J1a1a1a1a1a3	J1c7	2
NG897353G4	40.504	38.2813	Turkey	0	K1a1b1a	1
NG898XTV59	41.7652	37.1091	0	R1b1a1a	H40b	1
NG89L958KL	40.2487	39.2382	Turkey	0	H7c2	2
NG8BUMBJBK	38.7491	39.9349	Turkey	E1b1b1b2a1a	HV1b2	2
NG8ET88TET	41.362	38.271	0	0	J1c14	0
NG8F335P7B	41.767	36.9494	0	0	H6a1a1a	1
NG8G65E4QD	41.458	38.2937	0	T1b1	K1a1b1a	0
NG8GY385RX	41.3309	38.6397	0	0	HV5	2
NG8J6DPBD4	41.9754	36.2611	0	J1a1a1a1a1a3	T2a1	2
NG8MA6D48V	41.1497	38.8005	0	0	T1a1	2
NG8N64RMH7	42.9493	31.6221	0	G2b1	K2a2a	2
NG8PMN5NK6	41.1112	36.2287	Turkey	E1b1b1b2a1a	K2a2a	2
NG8QD9ARQ7	37.9241	39.5326	Turkey	0	N1	0
NG8STK3977	41.6324	37.2008	0	0	H3w	1
NG8YY655QV	38.4977	39.2782	Turkey	J1a1a1	HV5	0
NG93B558M7	39.3619	39.3154	Turkey	R1a1a2a2	N1	2
NG95EC9F99	38.7252	39.1935	Turkey	R1a1a2a2	U6a7a1b	0
NG97Y583RQ	41.1438	38.8612	0	R1a1a2a2	H1	2
NG9897E76Y	39.3248	38.5476	Turkey	R1a1a2a2	K1a1b1a	1
NG98ER73ES	36.6842	39.1481	Turkey	R1a1a2a2	K1a1b1a	0
NG998JY6MV	41.7083	37.3835	0	G2b1	H1e4	0
NG9AEA7YK5	39.5353	38.0668	Turkey	0	J1c	0
NG9BA3PC4V	43.0052	30.2521	0	0	K1a9	0
NG9CJQ5CSD	41.808	37.2285	0	0	J1c1	0
NG9E4F36H6	42.0187	37.7415	0	E1b1b1b2a1a	H1e4	2
NG9E5DEA49	42.0682	32.2165	0	T1a1a1b	K1a1b1a	2
NG9F5F3V7Y	41.4408	38.2758	0	0	K1a1b1a	2
NG9J4E6EEN	40.9892	37.1193	Turkey	T1b1	J1c1	2
NG9LGV886Y	40.6916	37.8572	Turkey	J1a1a1a1a1	K1a	2
NG9PB66S99	39.3641	38.94	Turkey	E1b1b1b2a2b	K1a	2
NG9R5TYKQL	40.5788	37.6689	Turkey	J2a1	I1c	2
NG9T9CQ99X	41.6814	37.9727	0	0	K1a1b1a	2
NG9TFU93Y3	43.3516	30.1256	0	R1a1a1a1	H3p	2
NG9TQ3NSK6	40.7031	37.0333	Turkey	J1a1a1a1a1a3	N1	1
NG9UBRKBGS	42.9304	31.726	0	J1a1a1a	H6a1a3	2
NG9VLVU3QH	41.6937	37.7739	0	E1b1b1a1a1a1a	HV5	0
NG9YF8DVY9	40.5158	38.1142	Turkey	0	K1a1b1a	2
NGA4DJ75S6	40.4736	38.5919	Turkey	R1a1a2a2	H3w	2
NGA64GY5UD	39.3346	38.3845	Turkey	G2b1	K1a1b1a	0
NGA6H59JHK	40.4468	37.8079	Turkey	0	N1	2
NGA8DHM968	40.0995	39.9664	Turkey	R2a4	N1	0
NGA99A6749	38.6914	37.3843	Turkey	J1a1a1	H26c	1
NGAB4R54A7	39.3655	37.776	Turkey	J1a1a1a	K1a1b1a	0
NGAMQ7P966	40.6833	37.5345	Turkey	0	HV5	0
NGAPKQ5B3M	40.9164	36.3587	Turkey	G2a1a1a1a1a	T2g1	1
NGB63L3M79	40.8419	37.0092	Turkey	0	K1a1b1a	1
NGB65D94D4	39.6458	38.8386	Turkey	0	U5a1f1a	2
NGB6969BAE	40.2182	38.563	Turkey	E1b1b1b2a1a3a	U2e1a1	0
NGB6S3A75T	41.6313	37.5377	0	J2a1a1b1c1	T1a1	2
NGB6SME58Y	39.306	38.9537	Turkey	0	H40b	0
NGB75EBKX9	41.2272	38.8347	0	J2b1	H3p	2
NGB87V4QBG	41.4179	37.9091	0	R1b2a	H1e4	0
NGB8CDJFDV	42.1212	35.7342	0	R1b1a1a	HV1b2	0
NGB97UT494	38.8481	36.8683	Turkey	J2a1a2b3b1a	H27	2
NGBBX578Y9	40.6468	37.2833	Turkey	Q1b1a	H1b2a1	2
NGBFX4598T	38.6099	37.635	Turkey	J1a1a1a1a1	K2a2a1	1
NGBKU944E7	41.1152	38.6065	0	R1b1a1a	H7	2
NGBL6TLFEE	41.3686	38.3961	0	R1a1a2a2	J1c	2
NGC3958A4K	39.4539	37.9555	Turkey	G2a1a1a	H3p	0
NGC4JJJNCB	41.6014	37.4377	0	0	R0a4	2
NGC55CP98P	40.9596	36.9176	Turkey	T1b1b	J1c	1
NGC7VF63Y7	40.1802	38.5901	Turkey	0	K1a1b1a	1
NGC8TBMAGN	41.2226	39.2683	0	E1b1b1b2a1a	K1a9	0
NGCFG9PQBL	40.352	38.251	Turkey	0	N1	0
NGCK684K5E	40.6129	37.9537	Turkey	0	J1c3e2	0
NGD3G3QC35	40.0699	40.1938	Turkey	0	H3w	0
NGD4CMMFGS	41.145	39.1733	0	J2a1a1b1c1	H7	2
NGD4FU573G	40.7419	36.9667	Turkey	0	K1a1b1a	2
NGD4KDYBTT	41.5711	37.9667	0	0	K1a1b1a	2
NGD6H9RKS8	40.0665	38.6131	Turkey	0	N1	2
NGD83Y5GE6	39.7715	36.7642	Turkey	R1b1a1a1a1a4i	J2b1e	0
NGD9659LJL	42.045	35.6893	0	J2a1	K1a9	0
NGDAFC35LT	40.509	37.8982	Turkey	R1b1a1a1a1a4	T1b	2
NGDC6DR4P4	41.6901	38.1234	0	0	H11b1	0
NGDKFJU6AD	40.5339	39.432	Turkey	0	T2e	2
NGDU763FV5	40.7216	37.4279	Turkey	J2a1a2b1a2a1	J1c	0
NGE595L4H9	40.7631	37.6711	Turkey	J2b1	K1a9	2
NGE74KS4MD	38.4377	37.3126	Turkey	J2a1a1b1b1	H5a7	0
NGE9FL8JUF	39.1574	40.5882	Turkey	J2b1a1b	N1	0
NGED33S5CA	37.9803	37.757	Turkey	Q1b1a	J1c1	2
NGEN75S3JS	39.3618	38.9396	Turkey	J2a1a2b1a2a1	K1a1b1a	1
NGEN96G4SD	40.589	38.048	Turkey	G2b1	J1c7	2
NGER73AD88	40.6256	38.2896	Turkey	R1a1a2a2	J1c5	0
NGF37A4B3U	40.4667	38.39	Turkey	T1b1	K1a1b1a	2
NGF635S5BL	40.3815	38.3812	Turkey	0	H26c	2
NGF6E5U95C	40.3545	38.0703	Turkey	R1a1a2a2	K1a4a	2
NGF79M3PD8	41.0986	36.2566	Turkey	J1a1a1a1a1	H1aj1	2
NGF7D4785H	38.4937	37.8994	Turkey	0	K1a1b1a	0
NGF84SMA66	40.4242	38.1477	Turkey	J1a1a1a1a1	K1a9	2
NGF8H6G47M	41.2779	38.1719	0	G1a1b	K1a9	2
NGF9S3ALF3	38.582	39.689	Turkey	J1a1a1a	K1a1b1a	0
NGFAU54Y58	36.9104	39.002	Turkey	J2a1a2b3b1	M33	2
NGFGS57385	42.0798	35.8894	0	E1b1b1b2a1a	K2a	2
NGFJHYHVL7	42.0629	35.6961	0	0	H1	1
NGFKL9A99X	38.4262	38.2032	Turkey	0	N1	0
NGFLX7JAFR	40.976	36.7726	Turkey	R1b2a	R0a4	2
NGG349XY8V	42.9448	31.8483	0	E1b1b1b2a2a	N1	2
NGG35BRYGT	39.4529	38.1729	Turkey	J2a1a1b1c1	K2a2a	2
NGG5H89XG5	40.403	38.1874	Turkey	0	W3b1	1
NGG8U3964D	40.4751	37.7415	Turkey	E1b1b1b1a1a	K1a1b1a	2
NGGC473FLD	41.3624	38.0872	0	0	T2f	2
NGGEC66FV7	39.2851	40.2484	Turkey	0	K1a1b1a	2
NGGFDXE6U6	39.5409	37.9765	Turkey	E1b1b1b2a2a	K1a9	2
NGGLYS7N6A	41.0708	36.6373	Turkey	J2b1	J1c7	0
NGGN855Q3Y	40.4348	40.1603	Turkey	0	K1a1b1a	2
NGH36GH656	38.8238	40.1859	Turkey	G2b1	N1	0
NGH47JR77B	40.4766	37.8882	Turkey	R1a1a2a2	K1a1b1a	2
NGH4TPE6XB	41.5685	37.9938	0	J2a1a1b1c1a	H1aj1	0
NGH795CUNX	40.0523	40.1553	Turkey	0	K1a9	0
NGH9LYUNCQ	42.1651	37.112	0	J1a1a1a1a1a3	R0a2m	2
NGHFD6A3X8	41.8482	36.5604	0	J1a1a1	K1a9	0
NGHJ635VFJ	41.0317	38.7127	0	R1a1a2a2	HV1b2	2
NGHS36B5N3	40.5064	37.9025	Turkey	J2a1a2b3b1a	K2a2a	0
NGHUM5655X	39.2365	38.2148	Turkey	0	HV5	0
NGJ36G5JE3	41.6085	37.5358	0	0	L2a1	1
NGJ49B96GL	41.3404	38.8856	0	R1a1a2a	J1c7	1
NGJ5B3XDFX	43.1125	31.2631	0	J2a1a2b1a2a1	H1aj1	0
NGJ7R3ALAF	41.4607	38.0807	0	0	L2a1	2
NGJ84DD3V3	38.8945	37.0693	Turkey	J2a1a2b3b1a	V15	2
NGJ9D9YEJ9	40.4997	38.0472	Turkey	0	H7e	2
NGJM49X8X4	38.6229	36.7498	Turkey	R1b1a1a1a	V7a	0
NGJR446X6E	41.5228	38.0159	0	G2a1a1a1a1a	X2e2a	1
NGK39P4MML	41.2338	48.1229	0	0	H1e4	0
NGK3K9TF3N	39.3139	40.7276	Turkey	0	H6a1a5	2
NGK5643T7J	40.4754	40.2955	Turkey	E1b1b1b2a1a	J1c14	2
NGK5889E3V	40.3931	38.302	Turkey	E1b1b1b2a1a3a3	V7	2
NGK6QV5S5T	40.5626	38.0227	Turkey	J2a1a2b3b1a	H1e4	1
NGK74S5E46	38.9931	37.2761	Turkey	R2a2a	K1a9	1
NGK83585XU	41.7709	36.9313	0	J2a1a2b3b1	H6a1a5	0
NGKC4TTSBD	41.2546	35.8159	Turkey	0	N1	0
NGKG54M84T	39.6422	37.502	Turkey	T1a1a1b	N1b1b	1
NGKQ3K7566	41.0637	38.8754	0	E1b1b1b1a1a	R0a4	0
NGKXFT49DP	38.6283	37.6212	Turkey	0	N1	0
NGL3SH573H	41.5242	37.6913	0	J1a1a1	V7	2
NGL7344H89	39.5788	37.6797	Turkey	R1a1a2a2	K1a9	2
NGL73YUF33	39.2921	39.2099	Turkey	0	HV1b2	2
NGL74E55KJ	40.3296	38.0761	Turkey	J1a1a1a1a1a2	HV1b2	0
NGLDD73V86	40.3716	38.7314	Turkey	0	H3w	0
NGLK5R3K98	40.5228	37.9486	Turkey	R1b1a1a1a1a4a	K1a1b1a	2
NGLQH3AE44	40.6751	38.1941	Turkey	J1a1a1a1a1	K1a1b1a	0
NGLS863VB6	39.9526	40.1254	Turkey	0	HV5	1
NGLUUL9956	41.8306	36.5849	0	R1b1a1a1a1a1	W3b1	2
NGLYQ7X4UA	42.9643	31.6637	0	0	H11a2a	2
NGM35X68BF	40.7261	37.3589	Turkey	R1a1a2a2	J2b1	2
NGM5GF7389	41.5291	37.9402	0	J1a1a1a1a1	K1a9	1
NGM74R4P6T	41.7001	37.6491	0	0	H40b	2
NGM75KP3U6	41.0444	36.3324	Turkey	0	K1a9	2
NGM7735G55	40.0716	39.6937	Turkey	R2a2a	H26c	2
NGM7F49JYG	40.3332	40.0374	Turkey	J1a1a1a	W3b1	0
NGM89VNMVD	40.8849	36.8924	Turkey	0	K1a1b1a	0
NGMU6T4385	38.4146	39.8526	Turkey	J1a1a1a1a1	K2a2a	0
NGN3G4F57E	40.1961	38.989	Turkey	J2a1a2b3b1	K2a2a	0
NGN7C8R738	41.2107	38.8375	0	G2b1	K1a1b1a	0
NGN7GUB8V5	40.6866	37.7083	Turkey	Q1b1a	K1a1b1	2
NGN873E6L9	41.6268	38.0725	0	E1b1b1b2a1a3a	H1e4	2
NGNR3TC4GK	40.9424	37.0199	Turkey	0	HV5	0
NGNX368PEX	39.4594	40.1346	Turkey	E1b1b1b2a1a	K1a1b1a	1
NGNX557873	41.5586	37.7851	0	0	K1a9	2
NGP4B959T3	43.2977	30.4508	0	0	K1a1b1a	1
NGP4M9749G	38.862	37.6483	Turkey	J2b1a1a	K1a1b1a	2
NGP5QQY4ED	42.9132	31.7164	0	J1a1a1a1a1a3	K1a1b1a	2
NGP6657JQU	40.7361	37.5251	Turkey	G1a	J1c	2
NGP73AFT6U	40.505	37.6711	Turkey	0	V18	2
NGP9K967FU	43.165	29.5299	0	R1b1a1a	H40b	0
NGPVB4E368	40.3503	38.1794	Turkey	0	K2a	2
NGQ39X4U93	38.5065	37.4581	Turkey	G1	U2e1a1	2
NGQ447FT45	39.2868	39.3665	Turkey	0	H1ai1	2
NGQ475U5RR	41.2375	35.9126	Turkey	J1a1a1a1a1	J1b1a1	0
NGQ53T4U56	40.4734	38.2609	Turkey	0	H7	2
NGQ66MF5JX	40.7152	37.5814	Turkey	0	K1a1b1a	2
NGQ8939U34	40.4673	38.5135	Turkey	E1b1b1b2a1a	H1aj1	2
NGQ8SHRF93	40.2239	38.5382	Turkey	0	V7a	0
NGQ9AH5SXY	39.5122	38.2111	Turkey	0	K1a1b1a	2
NGQ9V4LC4P	41.482	38.0215	0	G1	K1a1b1a	2
NGQA4HY343	40.781	37.4098	Turkey	J1a1a2a	K1a1b1a	0
NGQB8PLL5A	40.4139	38.3381	Turkey	0	N1	1
NGQEQEFTQS	42.0541	36.1324	0	J2a1a1b1b1	J1c1	0
NGQFK4FV6T	41.6841	37.4257	0	E1b1b1b2a1a	K2a2a	2
NGQG3N4K3H	40.7183	37.6347	Turkey	I2	K1a1b1a	0
NGQG78XX3P	40.4089	38.4552	Turkey	0	N1	2
NGR33P7PF9	40.0466	39.9331	Turkey	J1a1a1a1a1	R0a4	0
NGR58U45D9	40.7875	37.7032	Turkey	R1a1a2a2	J1c7	0
NGR6MJQF6X	38.713	37.3267	Turkey	J1a1a1a1a1a3	H11a2a	2
NGR6T79NEV	40.4016	38.1338	Turkey	G2a1a1a1a1a	J1c7	1
NGR99PPN7M	41.6654	37.6952	0	0	N1	1
NGRFYDSHM5	40.3876	37.8491	Turkey	E1b1b1b2a1a3a	H11a1	2
NGRS9U7UP9	43.0176	31.5957	0	E1b1b1b2a1a	T2b25	1
NGRT5J98BM	40.9055	37.2175	Turkey	J2a1a2b1a2a1	K1a9	2
NGSCERTR46	41.7387	37.0222	0	G2a1a1a1a1a	HV1a~b~c	2
NGSEVJ3566	39.4961	39.4354	Turkey	0	H1	2
NGSL398T6J	41.9826	37.5026	0	J2a1a1b1c1a	K1a1b1a	2
NGSN3AE583	41.474	37.9703	0	J1a1a1a1a1a3	N1	2
NGSTF5VN98	40.2101	38.8213	Turkey	E1b1b1b2a2b	K1a1b1a	0
NGSUK6TP8M	40.7517	37.5371	Turkey	E1b1b1b2a1a3a	HV5	1
NGT44FVFAR	38.775	39.3998	Turkey	R1a1a2a2	H7e	0
NGT7P878VP	40.4969	37.9966	Turkey	0	K2a2a	2
NGT88MCGX4	41.1232	36.3345	Turkey	0	H4a1a3a	0
NGT99VS57L	42.2999	36.3641	0	J2a1a2b3b1a	K1a9	1
NGT9FE5R74	38.8076	38.6168	Turkey	0	K1a1b1a	2
NGTF9686X6	40.7798	38.0722	Turkey	R1b1a1a1a1b1a2b1	I1c	0
NGTJU43T5D	40.77	37.428	Turkey	0	H26c	1
NGTMP3T6H9	38.8603	40.0069	Turkey	G2b1	V15	0
NGTS49A7UP	40.7269	37.6994	Turkey	0	J1c1	2
NGTX35X4MH	39.8488	40.6051	Turkey	J2b1	K2a2a	0
NGU3LN49JE	41.8287	36.9207	0	J2b1a1a	K2a2a1	2
NGU6X534RD	38.5654	38.671	Turkey	0	H7	1
NGU7399QJ8	39.4369	39.6412	Turkey	I2	K1a1b1a	2
NGUC8HBFA6	40.9745	36.8855	Turkey	R1a1a2a2	K1a1b1a	0
NGUDBURP8Y	43.0253	31.4632	0	T1b1	K1a1b1a	0
NGUEVV39H7	41.7047	37.4501	0	R1b1a1a	H1bw	2
NGUG6LX377	40.8079	37.9173	Turkey	E1b1b1b2a1a3a	HV5	2
NGUJG65FVK	41.1458	36.2356	Turkey	G2b1	H6a1a5	2
NGUKE6BGHV	40.362	38.1645	Turkey	0	HV1b2	2
NGUM5756Q7	41.2334	38.3529	0	J1a1a1a1a1	HV1b2	2
NGUM5YF3JN	41.4275	35.1866	Turkey	0	N1	0
NGUU47N4TT	40.5185	38.4078	Turkey	J2a1a2b3b1a	HV1b2	2
NGV5KQ6MTL	41.0377	36.4267	Turkey	R1a1a1a2a	J1c	1
NGV7375UU9	40.9383	39.2201	Turkey	G1a1b	H6a1a5	2
NGV959HEG8	41.0105	36.5126	Turkey	0	K2a2a	2
NGV9K3KL7L	40.8171	36.7512	Turkey	J1a1a1	K1a1b1a	1
NGVGL3K98Y	38.4137	39.6269	Turkey	T1b1	H	0
NGX3783K5Q	40.6986	37.6126	Turkey	0	HV5	0
NGX3P7N5P8	41.1318	36.2921	Turkey	E1b1b1b2a1a	H1aj1a	0
NGX47P6N33	39.4696	38.5714	Turkey	J1a1a1a1a1a3	R0a2m	2
NGY443A9CG	40.6006	38.2098	Turkey	0	K1a9	0
NGY5J4MJDU	39.2308	38.5097	Turkey	0	H1bw	2
NGY73D9MX9	41.1594	36.1756	Turkey	J1a1a1a	W3b1	2
NGY9TSBGV6	40.2979	38.3426	Turkey	0	T1b	2
NGYA63CP53	39.3421	39.7239	Turkey	J2a1a1b1b2	K1a1b1a	2
NGYAJD48LN	40.778	37.3774	Turkey	R2a2a	V7a	2
NGYD77FA35	40.1816	38.5024	Turkey	0	N1	0
NGYMG8NS7L	41.4033	38.1169	0	J2a1a1b1b1	W3b1	0
NGYX9XDBB6	41.9361	36.4566	0	G1a1b	N1	2
